# Supplementary material for: Precise Construction and Growth of Submillimeter Two-Dimensional WSe2 and MoSe2 Monolayers
Source: Materials (Basel). 2023 Jul 3;16(13):4795. doi: 10.3390/ma16134795 (PMC10342866; doi:10.3390/ma16134795)
Supplement: Supplementary file 1 [file materials-16-04795-s001.zip]

Archive with 1 entries (1 files):
- materials-2462157-supplementary.pdf
